# Supplementary material for: Photoprotective Effects of Two New Morin-Schiff Base Derivatives on UVB-Irradiated HaCaT Cells
Source: Antioxidants (Basel). 2024 Jan 22;13(1):134. doi: 10.3390/antiox13010134 (PMC10813227; doi:10.3390/antiox13010134)
Supplement: Supplementary file 1 [file antioxidants-13-00134-s001.zip]

Archive with 1 entries (1 files):
- antioxidants-2804197-supplementary.pdf
